# Supplementary material for: Metabolomic profiling of oxalate-degrading probiotic Lactobacillus acidophilus and Lactobacillus gasseri
Source: PLoS One. 2019 Sep 23;14(9):e0222393. doi: 10.1371/journal.pone.0222393 (PMC6756784; doi:10.1371/journal.pone.0222393)
Supplement: S1 Table — Significance: p≤1E-03. (XLSX) [file pone.0222393.s002.xlsx]

## Sheet: Sheet1
Metabolite Species	Exp Mass	Ion	Fold-Difference	p-value	Elevated Expression
2-Hydroxy-4-Methylsulfanylbutanoic Acid	149.028	[M-H]-	88.494	9.1085e-07	L. acidophilus
2-Hydroxyphenylalanine	182.081	[M+H]+	1.4774	0.00031825	L. acidophilus
2-Phosphoglyceric Acid	184.986	[M-H]-	3.4286	3.2401e-06	L. acidophilus
2'-Deoxyadenosine	252.109	[M+H]+	1.7386	0.041347	L. acidophilus
2'-Deoxycytidine-5'-Monophosphate	308.064	[M+H]+	1.4004	0.0064724	L. acidophilus
3-(2-Hydroxyphenyl)propionic acid	165.056	[M-H]-	3.4302	2.3329e-06	L. acidophilus
3-Aminoisobutyric Acid	104.071	[M+H]+	4.4017	1.3501e-06	L. acidophilus
3-Methyloxindole	148.076	[M+H]+	2.4587	8.5255e-10	L. acidophilus
4-Hydroxyphenylglycine	168.066	[M+H]+	1.4754	0.0056698	L. acidophilus
5-Hydroxymethyl-2-Furaldehyde	127.039	[M+H]+	6.0967	4.3914e-11	L. acidophilus
6-Hydroxyhexanoic Acid	131.072	[M-H]-	25.399	1.5852e-08	L. acidophilus
Adenosine-5'-Diphosphate (ADP)	426.023	[M-H]-	3.9471	4.0961e-15	L. acidophilus
Aminohippuric Acid	195.077	[M+H]+	1.0867	0.045547	L. acidophilus
Anserine	241.129	[M+H]+	9.2107	2.1866e-08	L. acidophilus
Arginine	175.119	[M+H]+	1.0715	0.49185	L. acidophilus
Asparagine	133.061	[M+H]+	8.3989	9.4113e-12	L. acidophilus
Aspartic Acid	134.045	[M+H]+	3.8942	1.7565e-10	L. acidophilus
Betaine	118.086	[M+H]+	2.0114	3.1556e-12	L. acidophilus
Carnitine	162.113	[M+H]+	1.5495	2.1353e-09	L. acidophilus
Choline	104.107	[M+H]+	1.66	2.1624e-11	L. acidophilus
Cyclic ADP-Ribose	542.068	[M+H]+	1.6578	1.718e-08	L. acidophilus
Cytidine-5'-Diphosphate-Glycerol	476.048	[M-H]-	11.992	1.3811e-13	L. acidophilus
Cytidine-5'-Monophosphate	324.059	[M+H]+	1.4606	4.5009e-05	L. acidophilus
Dihydroxyacetone Phosphate	168.991	[M-H]-	2.8473	7.2159e-06	L. acidophilus
Formylglycine	102.02	[M-H]-	1.1033	0.074718	L. acidophilus
Formylmethionine	176.039	[M-H]-	4.2132	1.8007e-08	L. acidophilus
Fumaric Acid	115.004	[M-H]-	623.2	6.2463e-12	L. acidophilus
Gluconic Acid	195.051	[M-H]-	56.191	1.1727e-12	L. acidophilus
Glucuronic Acid	193.036	[M-H]-	11.915	1.4125e-10	L. acidophilus
Glutamic Acid	146.046	[M-H]-	1.0404	0.57055	L. acidophilus
Glutamine	147.076	[M+H]+	9.8094	4.1802e-08	L. acidophilus
Gly-Leu	189.124	[M+H]+	1.4884	2.8818e-05	L. acidophilus
Glyceric Acid	105.019	[M-H]-	1.5036	4.1127e-05	L. acidophilus
Glycerophosphocholine	258.11	[M+H]+	2.5961	1.648e-10	L. acidophilus
Histidine	156.077	[M+H]+	1.1113	0.47357	L. acidophilus
Isoleucine	132.102	[M+H]+	1.4167	2.0452e-06	L. acidophilus
Lactate	89.0241	[M-H]-	1.3015	0.0033255	L. acidophilus
Leu-Pro	229.155	[M+H]+	2.4531	2.0478e-08	L. acidophilus
Leucine	132.102	[M+H]+	1.5411	4.6707e-09	L. acidophilus
Lysine	147.113	[M+H]+	3.7051	4.967e-10	L. acidophilus
Methionine	150.058	[M+H]+	4.3499	2.9863e-10	L. acidophilus
Methionine Sulfoxide	166.053	[M+H]+	1.2156	0.012287	L. acidophilus
N-Acetylarginine	217.13	[M+H]+	1.965	5.4642e-08	L. acidophilus
N-Acetylaspartic Acid	176.055	[M+H]+	1.0883	0.17571	L. acidophilus
N-Acetylglycine	116.035	[M-H]-	1.2964	0.0069944	L. acidophilus
N-Acetyllysine	189.123	[M+H]+	1.1583	3.9268e-05	L. acidophilus
N-Acetylputrescine	131.118	[M+H]+	7.2616	7.4912e-14	L. acidophilus
N-Acetylserine	146.046	[M-H]-	2.5341	7.8379e-06	L. acidophilus
Nicotinamide	123.055	[M+H]+	1.5278	0.0079032	L. acidophilus
Nicotinamide Adenine Dinucleotide	662.103	[M-H]-	1.5549	1.6592e-06	L. acidophilus
Phenylalanine	166.086	[M+H]+	1.2968	2.1589e-05	L. acidophilus
Phosphoserine	186.016	[M+H]+	2.2981	1.4647e-08	L. acidophilus
Pipecolic Acid	130.086	[M+H]+	1.484	1.1068e-07	L. acidophilus
S-Adenosyl Methionine	399.144	[M+H]+	2.2461	0.00019548	L. acidophilus
Serine	106.05	[M+H]+	1.6951	0.02692	L. acidophilus
Spermidine	146.165	[M+H]+	4.9136	3.7971e-08	L. acidophilus
Succinic Acid	117.02	[M-H]-	4.2975	1.8484e-13	L. acidophilus
Threonine/Isothreonine	120.066	[M+H]+	1.3753	9.0583e-06	L. acidophilus
Trigonelline	138.055	[M+H]+	1.2433	0.00027365	L. acidophilus
Trimethyllysine	189.16	[M+H]+	1.8453	1.0178e-10	L. acidophilus
Tyrosine	180.067	[M-H]-	1.5872	3.1205e-05	L. acidophilus
Ureidopropionic Acid	133.061	[M+H]+	4.6164	0.00024026	L. acidophilus
Uridine Diphosphate	402.995	[M-H]-	1.0517	0.3131	L. acidophilus
Valine	116.072	[M-H]-	2.2637	2.4588e-09	L. acidophilus
2-Hydroxyglutaric acid	147.03	[M-H]-	10.263	3.2131e-09	L. gasseri
2,3-Dihydroxyisovaleric Acid	133.051	[M-H]-	1.0689	0.11154	L. gasseri
3-Hydroxy-3-Methylglutaric Acid	185.042	[M+Na]+	2.7122	2.9081e-11	L. gasseri
4-Aminobutyric Acid	104.071	[M+H]+	1.5586	7.4976e-07	L. gasseri
4-Guanidinobutanoic Acid	146.092	[M+H]+	1.0448	0.44131	L. gasseri
4-Oxoproline	128.036	[M-H]-	1.1208	0.01372	L. gasseri
5-Methylcytosine	126.066	[M+H]+	2.0835	0.00024057	L. gasseri
5-Oxoproline	130.05	[M+H]+	1.1547	0.0015158	L. gasseri
Acylcarnitine (C2:0)	204.123	[M+H]+	1.7915	0.00013176	L. gasseri
Adenine	136.062	[M+H]+	1.0299	0.68861	L. gasseri
Adenosine-5'-Monophosphate	348.07	[M+H]+	1.0706	0.094936	L. gasseri
Citramalic Acid	147.031	[M-H]-	1.8448	9.3637e-08	L. gasseri
Citric Acid	191.02	[M-H]-	139.92	6.6973e-12	L. gasseri
Creatine	132.077	[M+H]+	1.0225	0.59289	L. gasseri
Erythrose-4-Phosphate	199.001	[M-H]-	8.1536	0.0046896	L. gasseri
Ethylmalonic Acid	131.035	[M-H]-	1.3632	1.2169e-05	L. gasseri
Glycerol-3-Phosphate	173.021	[M+H]+	10.218	3.6145e-08	L. gasseri
Guanine	152.057	[M+H]+	4.49	1.3232e-08	L. gasseri
Hypoxanthine	137.046	[M+H]+	2.0902	6.7153e-05	L. gasseri
Imidazoleacetic Acid	127.05	[M+H]+	1.0567	0.63383	L. gasseri
Malic Acid	133.014	[M-H]-	3.3065	6.74e-10	L. gasseri
Malonic Acid	103.004	[M-H]-	1.886	3.5688e-09	L. gasseri
N-Acetylalanine	130.051	[M-H]-	1.2285	0.00017285	L. gasseri
N-Acetylglutamic Acid	190.071	[M+H]+	3.9285	7.2133e-12	L. gasseri
N-Methylaspartic Acid	148.06	[M+H]+	1.1942	0.0007199	L. gasseri
Nicotinic Acid	124.04	[M+H]+	10.707	1.2084e-09	L. gasseri
Proline	116.071	[M+H]+	4.252	6.0002e-11	L. gasseri
Succinylhomoserine	220.082	[M+H]+	1.2629	0.01427	L. gasseri
Thymine	127.05	[M+H]+	1.2103	0.47105	L. gasseri
Tryptophan	205.097	[M+H]+	1.0364	0.61757	L. gasseri
Uracil	113.035	[M+H]+	4.1416	4.3871e-05	L. gasseri
Uridine Monophosphate	325.043	[M+H]+	1.1686	0.011878	L. gasseri
Xanthine	151.026	[M-H]-	1.766	0.00018229	L. gasseri
