# Supplementary material for: Metabolomic profiling of oxalate-degrading probiotic Lactobacillus acidophilus and Lactobacillus gasseri
Source: PLoS One. 2019 Sep 23;14(9):e0222393. doi: 10.1371/journal.pone.0222393 (PMC6756784; doi:10.1371/journal.pone.0222393)
Supplement: S2 Table — Detection: 1 = Data-Dependent (top 5) MS/MS fragment m/z match, 2 = All-Ion-Fragmentation MS/MS fragment m/z match, 3 = Headgroup m/z match (class-ID). Significance: p≤1E-03. (XLSX) [file pone.0222393.s003.xlsx]

## Sheet: Sheet1
Lipid Species	Exp Mass	Ion		Fold-Difference	p-value	Elevated Expression	Additional Isomeric Identifications
BMP(18:0/19:1)	808.607	[M+NH4]+	1	7.0861	6.5876e-10	L. acidophilus	PG(37:1)
BMP(18:1/18:1)	792.576	[M+NH4]+	1,2	1.81815	7.1861e-06	L. acidophilus	PG(18:1/18:1) | PG(16:0/20:2) | BMP(17:1/19:1) | PG(36:2)
BMP(18:1/19:1)	806.589	[M+NH4]+	1	4.56566	1.1969e-08	L. acidophilus	PG(37:2) | PG(18:2/19:0)
BMP(19:1/18:2)	804.575	[M+NH4]+	1	4.90412	1.3584e-10	L. acidophilus	BMP(18:1/19:2) | PG(37:3)
CL(34:0)(36:2)	1451.07	[M+NH4]+	2	0.0654592	0.71549	L. acidophilus	CL(34:1)(36:1)
CL(36:1)(36:2)	1477.08	[M+NH4]+	1,2	0.0373015	0.80356	L. acidophilus	CL(34:1)(38:2) | CL(34:1)(38:2)
CL(36:2)(38:2)	1503.1	[M+NH4]+	1	418.744	5.1938e-08	L. acidophilus
CL(36:3)(38:2)	1501.08	[M+NH4]+	1	499.089	2.3046e-06	L. acidophilus
DG(17:0/18:1)	626.572	[M+NH4]+	1	5.91931	1.3584e-10	L. acidophilus
DG(17:0/18:2)	624.557	[M+NH4]+	2	0.0212048	0.83533	L. acidophilus	DG(17:1/18:1) | DG(17:2/18:0)
DG(18:1/18:3)	634.541	[M+NH4]+	1	0.639151	0.027811	L. acidophilus	DG(18:2/18:2) | DG(18:2/18:2)
DG(18:1/20:1)	666.604	[M+NH4]+	1	697.493	4.291e-12	L. acidophilus
DG(18:2/19:0)	652.588	[M+NH4]+	1	38.8394	9.3935e-12	L. acidophilus
DG(18:3/19:0)	650.572	[M+NH4]+	1	15.109	4.291e-12	L. acidophilus	DG(17:1/20:2) | DG(17:2/20:1)
DGDG(17:0/18:1)	950.679	[M+NH4]+	1	5.31391	3.9216e-09	L. acidophilus	DGDG(35:1)
DGDG(17:1/20:2)	974.677	[M+NH4]+	1	78.8328	7.2844e-11	L. acidophilus	DGDG(17:2/20:1) | DGDG(18:3/19:0) | DGDG(15:1/22:2) | DGDG(37:3)
DGDG(18:1/19:0)	978.71	[M+NH4]+	1	78.7265	5.2235e-09	L. acidophilus	DGDG(37:1)
DGDG(18:1/20:1)	990.71	[M+NH4]+	1	4553.4	3.2578e-08	L. acidophilus	DGDG(38:2)
DGDG(18:2/19:0)	976.693	[M+NH4]+	1	53.558	4.8433e-11	L. acidophilus	DGDG(37:2) | DGDG(17:2/20:0) | DGDG(17:1/20:1)
DGDG(33:1)	949.609	[M+HCO2]-	3	66.6266	6.2399e-07	L. acidophilus
HexCer-NS(d18:1/20:1)	754.62	[M+H]+	2	2.52048	2.7922e-06	L. acidophilus
HexCer-NS(d18:1/22:1)	782.651	[M+H]+	2	1.68903	6.5876e-10	L. acidophilus
MGDG(37:2)	814.641	[M+NH4]+	3	24.7652	2.2655e-08	L. acidophilus	MGDG(18:2/19:0)
OxPG(18:1/18:0(1O))	791.545	[M-H]-	1	18.1682	1.6373e-08	L. acidophilus
PA(16:0/18:1)	675.497	[M+H]+	2	0.0448602	0.68159	L. acidophilus	PA(16:1/18:0) | PA(17:0/17:1)
PE(34:2)	716.523	[M+H]+	2	2.59617	1.2969e-06	L. acidophilus
PG(13:0/17:1)	710.497	[M+NH4]+	1	1.7613	7.0636e-05	L. acidophilus	PG(30:1)
PG(15:0/15:0)	695.487	[M+H]+	2	2.42646	0.00015859	L. acidophilus
PG(17:0/18:1)	761.536	[M-H]-	1	0.967186	3.0637e-06	L. acidophilus
PG(17:1/20:2)	804.575	[M+NH4]+	1	1.95986	2.9304e-06	L. acidophilus	PG(37:3) | BMP(19:1/18:2) | BMP(18:1/19:2)
PG(18:1/20:1)	820.607	[M+NH4]+	1,2	50.8877	2.2874e-10	L. acidophilus	BMP(19:1/19:1) | PG(38:2) | | BMP(18:1/20:1)
PG(34:3)	762.526	[M+NH4]+	3	2.37288	1.0633e-06	L. acidophilus
CL(18:1/18:1/18:1/18:1)	727.512	[M-2H]2-	1,2	4.2024	7.1711e-09	L. gasseri
CL(34:1)(34:1)	1423.04	[M+NH4]+	2	0.998239	0.001041	L. gasseri
CL(34:1)(36:2)	1449.05	[M+NH4]+	1,2	5.84173	1.939e-07	L. gasseri	CL(34:2)(36:1)
CL(36:2)(36:2)	1475.07	[M+NH4]+	1,2	30.0383	1.133e-09	L. gasseri	CL(36:1)(36:3)
CL(36:2)(36:3)	1473.05	[M+NH4]+	1,2	25.1902	3.8541e-07	L. gasseri
CL(36:3)(36:3)	1471.04	[M+NH4]+	2	12.1788	3.5207e-08	L. gasseri
DG(16:0/18:1)	612.557	[M+NH4]+	1	0.660744	0.0010629	L. gasseri	DG(16:1/18:0)
DG(16:1/18:1)	610.541	[M+NH4]+	1,2	0.203981	0.075334	L. gasseri	DG(16:0/18:2)
DG(18:0/18:1)	640.588	[M+NH4]+	1,2	0.617706	0.00046131	L. gasseri
DG(18:1/18:1)	638.572	[M+NH4]+	1,2	5.52068	2.0804e-08	L. gasseri	DG(18:0/18:2)
DG(18:1/18:2)	636.557	[M+NH4]+	1,2	2.22757	9.9938e-07	L. gasseri	DG(16:1/20:2) | DG(14:1/22:2) | DG(18:0/18:3)
DG(18:1/18:4)	632.526	[M+NH4]+	1	2.41473	3.9239e-07	L. gasseri	DG(18:2/18:3)
DG(8:0/18:1)	500.432	[M+NH4]+	1	7.98099	6.0968e-08	L. gasseri	DG(10:0/16:1)
DGDG(10:0/18:1)	879.535	[M+HCO2]-	1	3.49505	5.2745e-08	L. gasseri
DGDG(16:0/18:1)	963.628	[M+HCO2]-	1	5.13371	9.6014e-11	L. gasseri
DGDG(18:0/18:1)	964.694	[M+NH4]+	1	0.325328	0.0026774	L. gasseri	DGDG(36:1)
DGDG(18:1/18:1)	989.644	[M+HCO2]-	1	10.5302	4.3529e-12	L. gasseri
DGDG(18:1/18:2)	987.629	[M+HCO2]-	1	3.90045	5.3503e-11	L. gasseri
HBMP(18:1/18:1/16:0)	1030.81	[M+NH4]+	2	7.09798	8.3751e-08	L. gasseri	HBMP(18:1/18:1/16:0) | HBMP(16:0/18:1/18:1)
HBMP(18:1/18:1/18:1)	1056.82	[M+NH4]+	1,2	25.5358	1.859e-08	L. gasseri	HBMP(18:1/18:2/18:0) | HBMP(16:0/18:1/20:2)
HexCer-NS(d18:1/18:1)	726.589	[M+H]+	2	50.2536	2.7587e-09	L. gasseri
LPC(16:0)	496.341	[M+H]+	1	0.167081	1.2678e-05	L. gasseri
MGDG(18:1/18:1)	827.591	[M+HCO2]-	1	9.53517	8.3751e-08	L. gasseri
PA(18:1/18:1)	699.498	[M-H]-	2	5.98338	3.4477e-06	L. gasseri
PC(17:1/17:1)	802.563	[M+HCO2]-	2	0.0891451	0.13623	L. gasseri
PG(10:0/18:1)	663.426	[M-H]-	1	1.29686	1.5194e-07	L. gasseri
PG(12:0/18:1)	691.457	[M-H]-	1	3.4665	1.8977e-09	L. gasseri
PG(14:0/18:1)	719.489	[M-H]-	1	2.07956	2.0804e-08	L. gasseri
PG(16:0/18:1)	747.52	[M-H]-	1	1.26215	1.1306e-06	L. gasseri
PG(16:1/18:1)	745.504	[M-H]-	1	6.69674	5.2837e-09	L. gasseri	PG(16:0/18:2)
PG(17:1/18:1)	759.52	[M-H]-	1,2	0.984378	7.1861e-06	L. gasseri	PG(17:0/18:2)
PG(18:0/18:1)	775.551	[M-H]-	1,2	4.13649	2.5166e-11	L. gasseri
PG(18:1/18:1)	773.536	[M-H]-	1,2	6.41724	1.4533e-11	L. gasseri	PG(18:0/18:2)
PG(18:1/18:2)	771.52	[M-H]-	1,2	6.00444	1.6266e-11	L. gasseri
PG(18:1/18:3)	769.505	[M-H]-	1,2	6.61819	5.839e-11	L. gasseri	PG(18:2/18:2)
PG(18:2/18:2)	771.515	[M+H]+	2	0.472304	0.00028895	L. gasseri
PG(8:0/18:1)	635.394	[M-H]-	1	6.88835	6.2618e-10	L. gasseri
TG(12:0/14:0/8:0)	628.553	[M+NH4]+	1	0.00637669	0.98839	L. gasseri	TG(10:0/12:0/12:0) | TG(10:0/10:0/14:0) | TG(10:0/16:0/8:0)
TG(14:0/18:1/18:2)	846.755	[M+NH4]+	2	0.385546	0.0011294	L. gasseri	TG(16:1/16:1/18:1)
